# Supplementary material for: OxInflammation Affects Transdifferentiation to Myofibroblasts, Prolonging Wound Healing in Diabetes: A Systematic Review
Source: Int J Mol Sci. 2024 Aug 19;25(16):8992. doi: 10.3390/ijms25168992 (PMC11354661; doi:10.3390/ijms25168992)
Supplement: Supplementary file 1 [file ijms-25-08992-s001.zip]

Archive with 1 entries (1 files):
- ijms-3121675-supplementary.pdf
